# Supplementary material for: Genomic Profiling of Chinese Cervical Cancer Patients Reveals Prevalence of DNA Damage Repair Gene Alterations and Related Hypoxia Feature
Source: Front Oncol. 2022 Jan 7;11:792003. doi: 10.3389/fonc.2021.792003 (PMC8782566; doi:10.3389/fonc.2021.792003)
Supplement: Supplementary file 1 [file Table_1.xlsx]

## Sheet: DDRmt_regulated
	Gene		DDRmt vs DDRwt								Ragnum_high vs ragnum_low(median cutoff)
	Hugo_symbol	ENSEMBL_ID	baseMean	log2FoldChange	lfcSE	stat	pvalue	padj	MCC_score(hub genes)	Regulation	baseMean	log2FoldChange	lfcSE	stat	pvalue	padj	MCC_score(hub genes)	Regulation
	DEFA5	ENSG00000164816.7	18.3096	8.77117	1.36675	-6.41754	1.38489e-10	1.23075e-07	-	Up	2.57179	4.65642	1.26451	3.68239	0.000231055	0.00546647	-	Up
	FGF4	ENSG00000075388.3	17.1149	7.93515	0.977837	-8.11501	4.85756e-16	2.40512e-12	-	Up	10.1549	6.52028	0.998593	6.52947	6.60049e-11	3.81289e-08	-	Up
	AMBN	ENSG00000178522.13	13.4204	6.33899	0.746993	-8.48601	2.13856e-17	1.85301e-13	-	Up	13.4204	5.95699	0.744467	8.00168	1.22731e-15	2.60629e-12	-	Up
	KRT28	ENSG00000173908.8	2.74235	4.93358	0.843005	-5.85238	4.846e-09	2.84674e-06	-	Up	2.74235	4.63109	0.835402	5.54355	2.96407e-08	6.15177e-06	-	Up
	KRT81	ENSG00000205426.9	921.114	2.73288	0.279651	-9.77247	1.47802e-22	5.12268e-18	-	Up	1240.61	2.96143	0.280529	10.5566	4.73428e-26	3.2818e-22	-	Up
	TCHHL1	ENSG00000182898.3	7.10956	2.15474	0.523693	-4.11452	3.87993e-05	0.00386421	-	Up	7.1155	2.1675	0.493345	4.39348	1.11549e-05	0.000636948	-	Up
	HHLA2	ENSG00000114455.12	37.4408	-2.045	0.40405	5.06125	4.16511e-07	0.000109363	-	Down	44.0444	-3.05619	0.378968	-8.06452	7.35212e-16	1.82017e-12	-	Down
	CDHR5	ENSG00000099834.17	132.491	-2.2097	0.354097	6.24038	4.36501e-10	3.43834e-07	3	Down	132.468	-2.6516	0.330552	-8.02174	1.04254e-15	2.40895e-12	16	Down
	SLC3A1	ENSG00000138079.12	43.3233	-2.26393	0.291077	7.77779	7.38007e-15	1.96758e-11	-	Down	49.613	-3.23745	0.269807	-11.9991	3.59045e-33	6.22225e-29	-	Down
	IGFALS	ENSG00000099769.5	137.823	-2.27227	0.312394	7.27373	3.49684e-13	6.37879e-10	-	Down	142.231	-2.35506	0.295712	-7.96404	1.66514e-15	3.20632e-12	-	Down
	LRRTM1	ENSG00000162951.9	20.7169	-2.31362	0.507026	4.56312	5.03978e-06	0.000812437	-	Down	18.3084	-2.09879	0.474256	-4.42543	9.62517e-06	0.00057321	-	Down
	PIGR	ENSG00000162896.5	20376.5	-2.3471	0.411667	5.70144	1.18797e-08	5.88199e-06	-	Down	19864.8	-2.23761	0.38883	-5.75473	8.67798e-09	2.4654e-06	-	Down
	HNF1A	ENSG00000135100.16	69.3343	-2.60086	0.421171	6.17531	6.60331e-10	4.97531e-07	-	Down	71.1528	-2.00684	0.404195	-4.96503	6.86908e-07	7.98934e-05	-	Down
	CCDC33	ENSG00000140481.12	31.9903	-2.65941	0.380796	6.9838	2.87292e-12	3.98289e-09	-	Down	30.2428	-2.32865	0.358011	-6.50442	7.79958e-11	4.29101e-08	-	Down
	MYO7B	ENSG00000169994.17	231.339	-2.66639	0.301263	8.85069	8.69805e-19	1.00489e-14	-	Down	389	-3.62202	0.297071	-12.1924	3.41189e-34	1.18256e-29	12	Down
	UGT2B7	ENSG00000171234.12	119.488	-2.70815	0.402862	6.72228	1.78904e-11	2.0002e-08	-	Down	115.953	-2.15435	0.385468	-5.58893	2.28479e-08	5.07634e-06	-	Down
	VIL1	ENSG00000127831.9	201.353	-2.77321	0.424039	6.53999	6.1524e-11	5.99305e-08	-	Down	199.948	-2.63842	0.401602	-6.56975	5.03999e-11	3.1194e-08	-	Down
	ANKS4B	ENSG00000175311.6	73.9697	-3.09456	0.471985	6.55648	5.50918e-11	5.61596e-08	-	Down	87.7121	-3.57304	0.446816	-7.99667	1.27833e-15	2.60629e-12	8	Down
	CLRN3	ENSG00000180745.4	45.264	-3.11192	0.461788	6.73886	1.59636e-11	1.84427e-08	-	Down	50.9672	-4.33721	0.425577	-10.1914	2.16728e-24	1.25196e-20	-	Down
	MS4A8	ENSG00000166959.6	98.9952	-3.26861	0.550434	5.93824	2.88099e-09	1.80139e-06	-	Down	119.741	-2.53956	0.536495	-4.73361	2.20557e-06	0.000187646	-	Down
	LRRC31	ENSG00000114248.8	81.5336	-3.3588	0.468254	7.17304	7.33508e-13	1.2106e-09	-	Down	72.5886	-2.05812	0.44802	-4.59381	4.35226e-06	0.000305363	-	Down
	SERPINA4	ENSG00000100665.10	43.4271	-3.40255	0.570115	5.96818	2.39918e-09	1.53987e-06	-	Down	49.4639	-3.67964	0.545157	-6.74968	1.48169e-11	1.14123e-08	-	Down
	DCAF12L1	ENSG00000198889.4	13.4832	-4.38909	0.771906	5.68603	1.30024e-08	6.17327e-06	-	Down	10.9792	-3.45998	0.721623	-4.79472	1.62904e-06	0.000148586	-	Down
	TM4SF4	ENSG00000169903.6	97.0037	-4.8278	0.508068	9.50227	2.05363e-21	3.55884e-17	-	Down	101.161	-4.96453	0.468995	-10.5855	3.48084e-26	3.01615e-22	-	Down

## Sheet: DDR_hubgenes
Top 10 in network ddr_ppi.tsv ranked by MCC method
Rank	Name	Score
1	MUC13	13
2	MUC6	12
2	MUC5AC	12
4	MUCL1	7
4	PGC	7
6	TFF1	6
7	DEFA6	4
8	TSPAN8	3
8	CDHR5	3
8	CSN3	3

## Sheet: Ragnum_hubgenes
Top 10 in network ragum_ppi.tsv ranked by MCC method
Rank	Name	Score
1	CDHR5	16
1	USH1C	16
3	MYO7B	12
4	GFAP	10
4	PAX2	10
6	DLX2	8
6	NKX2-2	8
6	ANKS4B	8
6	CDH23	8
10	SST	6
